# Supplementary material for: Horizontally Acquired Biosynthesis Genes Boost Coxiella burnetii's Physiology
Source: Front Cell Infect Microbiol. 2017 May 10;7:174. doi: 10.3389/fcimb.2017.00174 (PMC5423948; doi:10.3389/fcimb.2017.00174)
Supplement: Supplementary file 4 [file DataSheet1.XLSX]

## Sheet: HGT genes
			Putative Donor (HGTector)			Best BLAST Hit
Locus Tag	Gene	Product	Domain	Phylum	Class	Accession	Organism
CBU_0007a	CBU_0007a	hypothetical cytosolic protein	Bacteria	Proteobacteria	Betaproteobacteria	WP_019425224	Limnohabitans sp. Rim28
CBU_0017	deoC	deoxyribose-phosphate aldolase	Bacteria	Proteobacteria	Alphaproteobacteria	WP_028465951	Nisaea denitrificans
CBU_0034	CBU_0034	acyl carrier protein	Bacteria	Proteobacteria	Deltaproteobacteria	WP_028315518	Desulfatibacillum aliphaticivorans
CBU_0035	CBU_0035	3-oxoacyl-[acyl-carrier-protein] synthase	Bacteria	Spirochaetes	Spirochaetia	WP_014456301	Spirochaeta africana
CBU_0036	CBU_0036	(3R)-hydroxymyristoyl-[acyl carrier protein] dehydratase	Bacteria	Spirochaetes	Spirochaetia	AFG38318	Spirochaeta africana DSM 8902
CBU_0037	fabA	3-hydroxydecanoyl-[acyl-carrier-protein]	Bacteria	Spirochaetes	Spirochaetia	AFG38317	Spirochaeta africana DSM 8902
CBU_0038	CBU_0038	3-oxoacyl-[acyl-carrier-protein] synthase III	Bacteria	Spirochaetes	Spirochaetia	AFG38316	Spirochaeta africana DSM 8902
CBU_0057	CBU_0057	hypothetical cytosolic protein	Eukaryota	Arthropoda	Arachnida	XP_002409127/EEC12615	Ixodes scapularis
CBU_0108	CBU_0108	methionine transport system permease protein	Bacteria	Proteobacteria	Alphaproteobacteria	WP_045392679	Falsirhodobacter sp. alg1
CBU_0167	pksH	enoyl-CoA hydratase	Bacteria	Firmicutes	Bacilli	WP_040137367/EZQ03558/AIB15561	Azospirillum brasilense
CBU_0168	CBU_0168	acyl carrier protein	Bacteria	Actinobacteria	Actinobacteria	EFL43499	Streptomyces griseoflavus Tu4000
CBU_0182	CBU_0182	homing endonuclease, 23S rRNA intron	Eukaryota	Chlorophyta	Nephroselmidophyceae	BAU23500	Thermodesulfobacteriaceae bacterium TF1
CBU_0183	CBU_0183	hypothetical protein	Eukaryota	Basidiomycota	Agaricomycetes	KIK63566	Gymnopus luxurians FD-317 M1
CBU_0199	coaA	pantothenate kinase	Bacteria	Firmicutes	Bacilli	WP_026964389	Alicyclobacillus pomorum
CBU_0200	CBU_0200	aldose 1-epimerase family protein	Bacteria	Firmicutes	Bacilli	WP_056631850/KRE47937	Paenibacillus sp. Soil522
CBU_0201	CBU_0201	ankyrin repeat protein	Eukaryota	Arthropoda	Insecta	EJD76064/EFO26702	Loa loa
CBU_0207	CBU_0207	hypothetical protein	Bacteria	Proteobacteria	Alphaproteobacteria	WP_019196271	Afipia birgiae
CBU_0214	CBU_0214	integral membrane protein	Bacteria	Proteobacteria	Deltaproteobacteria	WP_021273361/EQC47415	Bacteriovorax sp. Seq25_V
CBU_0254	rplR	LSU ribosomal protein L18P	Bacteria	Proteobacteria	Betaproteobacteria	WP_043798613	Azospira oryzae
CBU_0270	CBU_0270	short-chain alcohol dehydrogenase	Bacteria	Firmicutes	Bacilli	WP_028775946	Shimazuella kribbensis
CBU_0279	CBU_0279	amidinotransferase family protein	Bacteria	Cyanobacteria	0	ALF52858	Nostoc piscinale CENA21
CBU_0284	CBU_0284	hypothetical cytosolic protein	Bacteria	Proteobacteria	Deltaproteobacteria	WP_014956779	Desulfobacula toluolica
CBU_0289	CBU_0289	ferredoxin	Bacteria	Proteobacteria	Betaproteobacteria	WP_056899839/KQP43532	Pseudorhodoferax sp. Leaf274
CBU_0296	pyrE	orotate phosphoribosyltransferase	Bacteria	Firmicutes	Bacilli	WP_045671821/AJY76394	Paenibacillus beijingensis
CBU_0315	CBU_0315	methyltransferase	Bacteria	Proteobacteria	Betaproteobacteria	WP_018605988	Uliginosibacterium gangwonense
CBU_0323	CBU_0323	acyl carrier protein	Bacteria	Aquificae	Aquificae	CBJ41304	Ralstonia solanacearum CMR15
CBU_0338	pepN	membrane alanine aminopeptidase	Bacteria	Proteobacteria	Betaproteobacteria	WP_023264639/ESJ04570	Cupriavidus sp. HPC(L)
CBU_0341	pfkA	6-phosphofructokinase	Bacteria	Firmicutes	Clostridia	WP_051514659/EXJ09266	Nitrincola nitratireducens
CBU_0347	CBU_0347	D-xylose-proton symporter	Archaea	Euryarchaeota	Halobacteria	WP_049953830	Halostagnicola larsenii
CBU_0364	CBU_0364	phosphate transporter	Bacteria	Firmicutes	Clostridia	AEW03843	Sulfobacillus acidophilus DSM 10332
CBU_0370	CBU_0370	hypothetical membrane associated protein	Bacteria	Proteobacteria	Alphaproteobacteria	WP_046612743	Neorhizobium galegae
CBU_0395	CBU_0395	hypothetical exported protein	Bacteria	Chloroflexi	Anaerolineae	GAP07042	Anaerolinea thermolimosa
CBU_0433	CBU_0433	mechanosensitive ion channel	Bacteria	Cyanobacteria	Oscillatoriophycideae	CUS39717	Nitrospira sp. 2 'RAS filter enrichment'
CBU_0440	CBU_0440	hypothetical protein	Bacteria	Cyanobacteria	Oscillatoriophycideae	WP_026787426	Planktothrix rubescens
CBU_0447	CBU_0447	ankyrin repeat protein	Eukaryota	Chordata	Actinopteri	XP_004079226	Oryzias latipes
CBU_0454	adk	adenylate kinase	Bacteria	Proteobacteria	Betaproteobacteria	WP_013741768/AEC19229	Pusillimonas sp. T7-7
CBU_0458	CBU_0458	hypothetical protein	Bacteria	Proteobacteria	Deltaproteobacteria	WP_011552285	Myxococcus xanthus
CBU_0472	recQ	ATP-dependent DNA helicase	Bacteria	Proteobacteria	Deltaproteobacteria	NP_951954/AAR34227	Geobacter sulfurreducens PCA
CBU_0483	artQ	arginine transport system permease protein	Bacteria	Proteobacteria	Alphaproteobacteria	WP_045776200/KJV09224	Elstera litoralis
CBU_0488	CBU_0488	bis(5'-nucleosyl)-tetraphosphatase (symmetrical)	Bacteria	Proteobacteria	Alphaproteobacteria	WP_051474257	Rhodospirillales bacterium URHD0088
CBU_0503	glnA	glutamine synthetase	Bacteria	Proteobacteria	Deltaproteobacteria	WP_043393961	Cystobacter violaceus
CBU_0505	CBU_0505	ribosomal-protein-alanine acetyltransferase	Bacteria	Firmicutes	Bacilli	KIJ73900	Tolypothrix campylonemoides VB511288
CBU_0513	CBU_0513	fructose-1,6-bisphosphatase	Bacteria	Proteobacteria	Alphaproteobacteria	WP_028348863	Bradyrhizobium elkanii
CBU_0519	CBU_0519	DedA family protein	Bacteria	Cyanobacteria	Oscillatoriophycideae	WP_038039884	Thermorudis peleae
CBU_0539	CBU_0539	di-/tripeptide transporter	Bacteria	Proteobacteria	Deltaproteobacteria	CCO23774	Desulfovibrio hydrothermalis AM13 = DSM 14728
CBU_0562	CBU_0562	hypothetical ATPase	Archaea	Euryarchaeota	Methanomicrobia	WP_023845005	Methanolobus tindarius
CBU_0582	bolA	BolA	Bacteria	Proteobacteria	Betaproteobacteria	WP_056929349/KRH79516	Ferrovum sp. JA12
CBU_0583	CBU_0583	glutaredoxin	Bacteria	Proteobacteria	Betaproteobacteria	WP_028874655	Tepidiphilus margaritifer
CBU_0618	CBU_0618	acyltransferase family	Bacteria	Bacteroidetes	Cytophagia	WP_050982143	Mucilaginibacter paludis
CBU_0645	CBU_0645	plasmid stabilization system antitoxin protein	Bacteria	Proteobacteria	Betaproteobacteria	WP_038489154/AIY41655	Collimonas arenae
CBU_0661	CBU_0661	hypothetical protein	Bacteria	Firmicutes	Clostridia	WP_008713334/EHL63748	Synergistes sp. 3_1_syn1
CBU_0668	CBU_0668	hypothetical protein	Bacteria	Proteobacteria	Deltaproteobacteria	WP_051147855	Desulfotignum balticum
CBU_0673	CBU_0673	histidinol-phosphatase	Bacteria	Proteobacteria	Alphaproteobacteria	WP_022722367	Rhodopseudomonas sp. B29
CBU_0676	CBU_0676	UDP-glucose 4-epimerase	Bacteria	Proteobacteria	Alphaproteobacteria	WP_043949997/CDO59308	Candidatus Phaeomarinobacter ectocarpi
CBU_0678	CBU_0678	D-glycero-D-manno-heptose-1-phosphate adenylyltransferase	Bacteria	Proteobacteria	Alphaproteobacteria	WP_037445975	Skermanella stibiiresistens
CBU_0679	CBU_0679	NADH-dependent dehydrogenase	Bacteria	Proteobacteria	Alphaproteobacteria	WP_014891562/CCJ07533	Methylocystis sp. SC2
CBU_0680	CBU_0680	UDP-glucose 6-dehydrogenase	Bacteria	Proteobacteria	Alphaproteobacteria	WP_037260612	Rhodospirillales bacterium URHD0088
CBU_0681	CBU_0681	NAD dependent epimerase/dehydratase family	Bacteria	Proteobacteria	Alphaproteobacteria	EWY42526	Skermanella stibiiresistens SB22
CBU_0682	CBU_0682	methyltransferase	Bacteria	Proteobacteria	Alphaproteobacteria	WP_037445977	Skermanella stibiiresistens
CBU_0683	CBU_0683	hypothetical protein	Bacteria	Spirochaetes	Spirochaetia	WP_016751485/WP_016560477/WP_016752207	Leptospira kirschneri
CBU_0686	CBU_0686	pyruvate dehydrogenase E1 component beta	Bacteria	Proteobacteria	Alphaproteobacteria	WP_011442685	Rhodopseudomonas palustris
CBU_0689	gmd	GDP-mannose 4,6 dehydratase	Bacteria	Cyanobacteria	Oscillatoriophycideae	WP_034729177/EQC45924	Bacteriovorax sp. BSW11_IV
CBU_0690	CBU_0690	polyprenyl-phosphate beta-D-mannosyltransferase	Bacteria	Actinobacteria	Actinobacteria	WP_056213843/KQV76533	Aeromicrobium sp. Root344
CBU_0692	CBU_0692	pyruvate dehydrogenase E1 component beta	Bacteria	Proteobacteria	Alphaproteobacteria	WP_047309219	Rhodopseudomonas palustris
CBU_0693	CBU_0693	pyruvate dehydrogenase E1 component alpha	Bacteria	Proteobacteria	Alphaproteobacteria	WP_047309218	Rhodopseudomonas palustris
CBU_0696	CBU_0696	nucleotide-sugar aminotransferase	Bacteria	Spirochaetes	Spirochaetia	EQA37000	Leptospira inadai serovar Lyme str. 10
CBU_0697	CBU_0697	dTDP-4-dehydro-6-deoxy-D-glucose	Bacteria	Cyanobacteria	0	WP_028089395	Dolichospermum circinale
CBU_0698	CBU_0698	hypothetical protein	Bacteria	Proteobacteria	Alphaproteobacteria	WP_027298190	Rhodospirillales bacterium URHD0088
CBU_0702	CBU_0702	3-oxoacyl-[acyl-carrier protein] reductase	Bacteria	Cyanobacteria	Oscillatoriophycideae	CCQ64036	Crocosphaera watsonii WH 0401
CBU_0713	CBU_0713	phosphate transporter	Bacteria	Firmicutes	Bacilli	KUO94634	Acidibacillus ferrooxidans
CBU_0716	CBU_0716	thioredoxin reductase family protein	Bacteria	Bacteroidetes	Flavobacteriia	WP_018300681	Fangia hongkongensis
CBU_0718	CBU_0718	hypothetical membrane associated protein	Bacteria	Proteobacteria	Alphaproteobacteria	WP_034824810/KCZ52244	Hyphomonas sp. T16B2
CBU_0743	ptsH	phosphocarrier protein HPr	Bacteria	Proteobacteria	Betaproteobacteria	WP_050470279	Herbaspirillum chlorophenolicum
CBU_0744	CBU_0744	Hpr(Ser) kinase	Bacteria	Proteobacteria	Betaproteobacteria	WP_041064997/BAO43376	Thiolapillus brandeum
CBU_0763	CBU_0763	hypothetical membrane spanning protein	Eukaryota	0	0	ETO25082	Reticulomyxa filosa
CBU_0768	CBU_0768	multidrug resistance protein B	Bacteria	Actinobacteria	Actinobacteria	WP_023545675	Streptomyces roseochromogenus
CBU_0770	CBU_0770	hypothetical ATPase	Bacteria	Proteobacteria	Deltaproteobacteria	WP_027354439	Desulfosarcina sp. BuS5
CBU_0786	CBU_0786	coA-transferase family III protein	Bacteria	Actinobacteria	Actinobacteria	WP_057146612/KRE33608	Mycobacterium sp. Soil538
CBU_0792	CBU_0792	multidrug resistance protein B	Bacteria	Firmicutes	Bacilli	WP_054967466	Alicyclobacillus ferrooxydans
CBU_0807	CBU_0807	beta-lactamase family protein	Bacteria	Actinobacteria	Actinobacteria	WP_048831804/KOG89137	Streptomyces varsoviensis
CBU_0822	CBU_0822	Fic family protein	Bacteria	Proteobacteria	Deltaproteobacteria	ADH86216	Desulfurivibrio alkaliphilus AHT 2
CBU_0827	CBU_0827	hypothetical protein	Bacteria	Proteobacteria	Alphaproteobacteria	WP_038376786/WP_028338358	Bradyrhizobium elkanii
CBU_0828	CBU_0828	NAD-dependent oxidoreductase	Bacteria	Proteobacteria	Alphaproteobacteria	WP_010304061	Candidatus Odyssella thessalonicensis
CBU_0832	CBU_0832	bacterial transferase family (hexapeptide	Bacteria	Proteobacteria	Alphaproteobacteria	WP_048071347/KFM18796	Marine Group I thaumarchaeote SCGC AAA799-P11
CBU_0837	CBU_0837	hypothetical membrane spanning protein	Bacteria	Proteobacteria	Alphaproteobacteria	WP_046506441/KKJ77009	Kiloniella litopenaei
CBU_0838	CBU_0838	lipopolysaccharide	Bacteria	Cyanobacteria	0	WP_051076999	Scytonema hofmanni
CBU_0843	CBU_0843	glycosyltransferase	Bacteria	Proteobacteria	Epsilonproteobacteria	BAL81657	Caldisericum exile AZM16c01
CBU_0848	pgi	glucose-6-phosphate isomerase	Bacteria	Chlorobi	Chlorobia	ACE04078	Chlorobium phaeobacteroides BS1
CBU_0888	CBU_0888	disulfide bond formation protein B	Bacteria	Firmicutes	Bacilli	WP_013177047	Truepera radiovictrix
CBU_0889	dsbA	thiol:disulfide interchange protein	Bacteria	Chlamydiae	Chlamydiia	CUI17709	Protochlamydia naegleriophila
CBU_0898	CBU_0898	thyroglobulin type-1 repeat domain protein	Eukaryota	Chordata	Mammalia	XP_013838668	Sus scrofa
CBU_0931	glpD	glycerol-3-phosphate dehydrogenase	Bacteria	Proteobacteria	Alphaproteobacteria	WP_057144022/KRB28328	Mesorhizobium sp. Root695
CBU_0943	CBU_0943	rhodanese-related sulfurtransferase	Bacteria	Verrucomicrobia	Verrucomicrobiae	WP_007413423	Pedosphaera parvula
CBU_0945	CBU_0945	hypothetical membrane associated protein	Bacteria	Bacteroidetes	Flavobacteriia	WP_010520246	Flavobacteriaceae bacterium HQM9
CBU_0960	CBU_0960	transcriptional regulator	Bacteria	Proteobacteria	Alphaproteobacteria	WP_039860135/EMG53806	Ochrobactrum sp. CDB2
CBU_0962	CBU_0962	short chain dehydrogenase	Bacteria	Proteobacteria	Betaproteobacteria	WP_011479489	Methylobacillus flagellatus
CBU_0963	bcp	thioredoxin peroxidase	Bacteria	Proteobacteria	Alphaproteobacteria	WP_026986449	Fodinicurvata fenggangensis
CBU_0976	CBU_0976	methylglutaconyl-CoA hydratase	Bacteria	Proteobacteria	Betaproteobacteria	WP_009117901	Neisseria shayeganii
CBU_0977	CBU_0977	methylcrotonyl-CoA carboxylase biotin-containing	Bacteria	Proteobacteria	Betaproteobacteria	WP_048707944/KMU68436	Thauera humireducens
CBU_0982	CBU_0982	3-deoxy-7-phosphoheptulonate synthase	Bacteria	Proteobacteria	Betaproteobacteria	CAN92655	Sorangium cellulosum So ce56
CBU_1011	CBU_1011	lignostilbene-alpha,beta-dioxygenase	Bacteria	Chloroflexi	Ktedonobacteria	WP_007906380	Ktedonobacter racemifer
CBU_1015	CBU_1015	hypothetical cytosolic protein	Bacteria	Proteobacteria	Alphaproteobacteria	WP_029077240	Kaistia adipata
CBU_1020	CBU_1020	hypothetical protein	Bacteria	Proteobacteria	Alphaproteobacteria	WP_051936049	Rhizobiales bacterium YIM 77505
CBU_1027	CBU_1027	ATPase	Bacteria	Proteobacteria	Betaproteobacteria	WP_040039942/KIF81119	Herbaspirillum sp. TSA66
CBU_1028	CBU_1028	hypothetical protein	Bacteria	Proteobacteria	Alphaproteobacteria	WP_040587146	Mesorhizobium alhagi
CBU_1061a	CBU_1061a	hypothetical membrane associated protein	Eukaryota	Bacillariophyta	Coscinodiscophyceae	EJK58973	Thalassiosira oceanica
CBU_1071	CBU_1071	hypothetical membrane spanning protein	Bacteria	Proteobacteria	Betaproteobacteria	WP_056467951/KQW36053	Rhizobacter sp. Root404
CBU_1084	CBU_1084	two component system histidine kinase	Bacteria	Firmicutes	Clostridia	WP_014903717	Desulfosporosinus meridiei
CBU_1097	aldC	alpha-acetolactate decarboxylase	Bacteria	Firmicutes	Bacilli	WP_006639326	Bacillus sonorensis
CBU_1118	etfB	electron transfer flavoprotein beta-subunit	Bacteria	Proteobacteria	Betaproteobacteria	WP_043699912	Tepidimonas taiwanensis
CBU_1127	CBU_1127	hypothetical membrane spanning protein	Bacteria	Proteobacteria	Deltaproteobacteria	WP_035244788	Desulfonatronovibrio hydrogenovorans
CBU_1128	iscU.1	IscU	Bacteria	Proteobacteria	Betaproteobacteria	WP_046488461/CEZ19886	Candidatus Methylopumilus planktonicus
CBU_1151	CBU_1151	putative phosphatase	Bacteria	Proteobacteria	Alphaproteobacteria	WP_055678293/CTQ55739	Labrenzia alba
CBU_1152	trpE	anthranilate synthase component I	Bacteria	Chlamydiae	Chlamydiia	CCB88893	Simkania negevensis Z
CBU_1154	trpC	indole-3-glycerol phosphate synthase	Bacteria	Chlamydiae	Chlamydiia	CCB88896	Simkania negevensis Z
CBU_1156	trpA	tryptophan synthase alpha chain	Bacteria	Chlamydiae	Chlamydiia	CCB88899	Simkania negevensis Z
CBU_1160	CBU_1160	tetratricopeptide repeat family protein	Bacteria	Actinobacteria	Thermoleophilia	WP_028060911	Solirubrobacter sp. URHD0082
CBU_1175	CBU_1175	hypothetical membrane spanning protein	Eukaryota	Arthropoda	Arachnida	KFM73021	Stegodyphus mimosarum
CBU_1181	thiI	thiamine biosynthesis protein	Bacteria	Firmicutes	Clostridia	WP_049685434/AIS52723	Thermoanaerobacter kivui
CBU_1182	iscS	cysteine desulfhydrase	Bacteria	Firmicutes	Clostridia	WP_013787824	Thermoanaerobacterium xylanolyticum
CBU_1183	CBU_1183	glycine-rich RNA-binding protein	Bacteria	Proteobacteria	Betaproteobacteria	CBA30852	Curvibacter putative symbiont of Hydra magnipapillata
CBU_1184	CBU_1184	acyltransferase family protein	Bacteria	Spirochaetes	Spirochaetia	EHQ05733	Leptonema illini DSM 21528
CBU_1202	CBU_1202	hypothetical membrane spanning protein	Bacteria	Planctomycetes	Planctomycetia	ADY60600	Rubinisphaera brasiliensis DSM 5305
CBU_1217	CBU_1217	hypothetical membrane spanning protein	Bacteria	Actinobacteria	Actinobacteria	WP_018832047	Salinispora tropica
CBU_1234	CBU_1234	hypothetical ATPase	Bacteria	Proteobacteria	Deltaproteobacteria	KPA13330	Candidatus Magnetomorum sp. HK-1
CBU_1237	CBU_1237	PIN domain protein	Bacteria	Cyanobacteria	Oscillatoriophycideae	KEI69041	Planktothrix agardhii NIVA-CYA 126/8
CBU_1244	CBU_1244	multidrug resistance protein B	Bacteria	Actinobacteria	Thermoleophilia	ADB52592	Conexibacter woesei DSM 14684
CBU_1257	CBU_1257	hypothetical cytosolic protein	Bacteria	Firmicutes	Bacilli	WP_054260821/CUH96682	Propionispora sp. Iso2/2
CBU_1284	CBU_1284	hypothetical ATPase	Bacteria	Proteobacteria	Deltaproteobacteria	WP_045210631	Desulfonatronovibrio magnus
CBU_1286	CBU_1286	hypothetical ATPase	Bacteria	Proteobacteria	Deltaproteobacteria	WP_045210631	Desulfonatronovibrio magnus
CBU_1294	CBU_1294	PIN domain protein	Bacteria	Proteobacteria	Deltaproteobacteria	ACD97273	Geobacter lovleyi SZ
CBU_1295	CBU_1295	hypothetical membrane associated protein	Bacteria	Verrucomicrobia	unclassified Verrucomicrobia	WP_052882457/AKJ65193	Verrucomicrobia bacterium L21-Fru-AB
CBU_1308	CBU_1308	phosphohydrolase family protein	Bacteria	Proteobacteria	Alphaproteobacteria	KRC39770	Phenylobacterium sp. Root77
CBU_1338	CBU_1338	D-alanine--D-alanine ligase	Bacteria	Firmicutes	Bacilli	WP_019379107	Virgibacillus halodenitrificans
CBU_1346	CBU_1346	trehalase	Bacteria	Bacteroidetes	Cytophagia	WP_051364541	Pontibacter actiniarum
CBU_1374	CBU_1374	cytidine/deoxycytidylate deaminase family	Bacteria	Proteobacteria	Alphaproteobacteria	WP_023854715	Candidatus Pelagibacter ubique
CBU_1413	CBU_1413	hypothetical exported membrane spanning protein	Bacteria	Proteobacteria	Alphaproteobacteria	KGJ67567	Bradyrhizobium diazoefficiens SEMIA 5080
CBU_1473	gatC	aspartyl/glutamyl-tRNA(Asn/Gln) amidotransferase	Bacteria	Proteobacteria	Betaproteobacteria	GAO34117	Ferriphaselus amnicola
CBU_1485	CBU_1485	cyclin protein	Eukaryota	Streptophyta	0	XP_012833248/XP_012833249	Erythranthe guttata
CBU_1515	CBU_1515	hypothetical protein	Bacteria	Nitrospirae	Nitrospira	WP_059176819/WP_059175332/WP_059176826/GAQ95390/GAQ93837	Thermodesulfovibrio aggregans
CBU_1529	CBU_1529	prolyl oligopeptidase family protein	Bacteria	Cyanobacteria	Oscillatoriophycideae	EDX75408	Coleofasciculus chthonoplastes PCC 7420
CBU_1638	CBU_1638	ATPase	Bacteria	Proteobacteria	Deltaproteobacteria	WP_024333965	Desulfotignum balticum
CBU_1657	CBU_1657	alpha-L-glycero-D-manno-heptose	Bacteria	Proteobacteria	Deltaproteobacteria	WP_028578975	Desulfobulbus japonicus
CBU_1658	CBU_1658	hypothetical protein	Bacteria	Proteobacteria	Betaproteobacteria	WP_035039031/KGM41075	Aquabacterium sp. NJ1
CBU_1678	speG	spermidine N1-acetyltransferase	Bacteria	Firmicutes	Bacilli	WP_000076823	Bacillus cereus
CBU_1698	CBU_1698	hypothetical ATPase	Bacteria	Firmicutes	Clostridia	WP_025489559	Clostridiales bacterium VE202-27
CBU_1710	CBU_1710	hypothetical protein	Bacteria	Actinobacteria	Actinobacteria	WP_056809466/KQY37351	Nocardia sp. Root136
CBU_1727	arcB	ornithine cyclodeaminase	Bacteria	Proteobacteria	Betaproteobacteria	WP_046851133/AKH39109	Nitrosomonas communis
CBU_1783	gap	glyceraldehyde 3-phosphate dehydrogenase	Bacteria	Proteobacteria	Betaproteobacteria	WP_060230701/KWC61284	Burkholderia ubonensis
CBU_1786	CBU_1786	hypothetical ATPase	Bacteria	Chlamydiae	Chlamydiia	ADI39113	Waddlia chondrophila WSU 86-1044
CBU_1797	CBU_1797	acyl-CoA hydrolase	Bacteria	Proteobacteria	Betaproteobacteria	WP_036172521	Massilia sp. 9096
CBU_1799	CBU_1799	acetyltransferase	Bacteria	Proteobacteria	Betaproteobacteria	WP_059544373/KVA11313	Burkholderia latens
CBU_1820	CBU_1820	hypothetical protein	Bacteria	Firmicutes	Bacilli	EES71197	Paenibacillus sp. oral taxon 786 str. D14
CBU_1826	psd	phosphatidylserine decarboxylase	Bacteria	Proteobacteria	Betaproteobacteria	WP_017759148	Pseudacidovorax intermedius
CBU_1834	rmlA	glucose-1-phosphate thymidylyltransferase	Bacteria	Firmicutes	Bacilli	WP_033009377/KFX36146/KFL16571	Geobacillus stearothermophilus
CBU_1835	CBU_1835	protoporphyrinogen oxidase	Bacteria	Verrucomicrobia	Verrucomicrobiae	WP_050029086	Verrucomicrobium sp. BvORR034
CBU_1836	CBU_1836	homoserine dehydrogenase	Bacteria	Verrucomicrobia	Verrucomicrobiae	WP_038167170	Verrucomicrobium sp. BvORR106
CBU_1837	CBU_1837	UDP-glucose 4-epimerase	Bacteria	Firmicutes	Bacilli	WP_008286740/EDP75573	Hydrogenivirga sp. 128-5-R1-1
CBU_1838	rfbC	dTDP-4-dehydrorhamnose 3,5-epimerase	Bacteria	Aquificae	Aquificae	WP_013638952	Desulfurobacterium thermolithotrophum
CBU_1853	CBU_1853	GtrA family protein	Bacteria	Proteobacteria	Alphaproteobacteria	KJB96083	Skermanella aerolata KACC 11604
CBU_1877	CBU_1877	hypothetical ATPase	Bacteria	Proteobacteria	Deltaproteobacteria	WP_008870566	Desulfonatronospira thiodismutans
CBU_1907	CBU_1907	ribosomal-protein-serine acetyltransferase	Bacteria	Proteobacteria	Betaproteobacteria	WP_045466275/BAP87651	Burkholderiales bacterium GJ-E10
CBU_1919	CBU_1919	hypothetical cytosolic protein	Bacteria	Actinobacteria	Actinobacteria	BAL93343	Actinoplanes missouriensis 431
CBU_1968	folB	dihydroneopterin aldolase	Bacteria	Proteobacteria	Betaproteobacteria	WP_041658073/BAL27152	Azoarcus sp. KH32C
CBU_1991	relB	RelB	Bacteria	Proteobacteria	Alphaproteobacteria	GAO98553	Caedibacter varicaedens
CBU_2006	CBU_2006	two-component response regulator	Bacteria	Proteobacteria	Alphaproteobacteria	WP_004271494	Nitrospirillum amazonense
CBU_2021	CBU_2021	hypothetical ATPase	Bacteria	Chlamydiae	Chlamydiia	WP_013943614	Simkania negevensis
CBU_2032	CBU_2032	GGDEF family protein	Bacteria	Spirochaetes	Spirochaetia	EKT86325	Leptospira santarosai serovar Shermani str. LT 821
CBU_2047	metF	methylenetetrahydrofolate reductase	Bacteria	Proteobacteria	Betaproteobacteria	WP_036300932	Methylotenera sp. L2L1
CBU_2070	CBU_2070	chorismate mutase family protein	Bacteria	Proteobacteria	Alphaproteobacteria	WP_039573207/AJA08327	Sphingopyxis fribergensis
CBU_2075	aroD	3-dehydroquinate dehydratase	Bacteria	Nitrospinae	Nitrospinia	WP_048493026/KMP12055	Nitrospina sp. SCGC_AAA799_C22
CBU_2078	CBU_2078	Fic family protein	Bacteria	Proteobacteria	Deltaproteobacteria	WP_028315135	Desulfatibacillum aliphaticivorans
